# Supplementary material for: Efficient and Selective Removal of Organic Cationic Dyes by Peel of Brassica juncea Coss. var. gemmifera Lee et Lin-Based Biochar
Source: Molecules. 2023 Apr 11;28(8):3353. doi: 10.3390/molecules28083353 (PMC10143088; doi:10.3390/molecules28083353)
Supplement: Supplementary file 1 [file molecules-28-03353-s001.zip]

Archive with 1 entries (1 files):
- molecules-2318645-supplementary.pdf
